# Supplementary material for: Family Based Whole Exome Sequencing Reveals the Multifaceted Role of Notch Signaling in Congenital Heart Disease
Source: PLoS Genet. 2016 Oct 19;12(10):e1006335. doi: 10.1371/journal.pgen.1006335 (PMC5070860; doi:10.1371/journal.pgen.1006335)
Supplement: S1 Table — Genes among the top 10% RVIs genome-wide scale are highlighted harboring an excess of rare (ExAC < 0.1%) deleterious variants (>10 rdSNVs). Z-scores are calculated based on variant distribution for 106 affected individuals and transformed in p-values. (XLS) [file pgen.1006335.s009.xls]

## Sheet: Sheet1
Gene	Cumulative sum of variants	Transformed	Z-score derived	RVI score (ExAC<0.1%)
	(ExAC < 0.1%)	Z-score	p-value
FAT4	18	4.42	<0.00001	-3.59
CDH23	17	4.13	1e-05	-1.6
KMT2D	16	3.84	6e-05	-5.28
CACNA1H	15	3.54	0.0002	-1.66
BSN	13	2.96	0.002	-3.27
SRRM2	13	2.96	0.002	-3.44
LRP1B	12	2.66	0.004	-3.15
TRANK1	12	2.66	0.004	-4.81
COL12A1	11	2.37	0.009	-1.48
DST	11	2.37	0.009	-3.79
HMCN1	11	2.37	0.009	-2.12
NCOR2	11	2.37	0.009	-1.96
NOTCH1	11	2.37	0.009	-1.89
VPS13D	11	2.37	0.009	-4.67
