# Supplementary material for: Family Based Whole Exome Sequencing Reveals the Multifaceted Role of Notch Signaling in Congenital Heart Disease
Source: PLoS Genet. 2016 Oct 19;12(10):e1006335. doi: 10.1371/journal.pgen.1006335 (PMC5070860; doi:10.1371/journal.pgen.1006335)
Supplement: S2 Table — The tables depict the individual filtering strategies for Families 1–3 with novel pathogenic protein disrupting mutations in NOTCH1 and ARHGAP31 (Family 4). Filtering was performed based on allele frequency cutoffs (ExAC MF < 0.1%) and segregation with disease among multiple affected family members. (XLS) [file pgen.1006335.s010.xls]

## Sheet: Family1_Notch1
Filter	VARIANTS (GENES) in Family 1 (3 Exomes)
Total coding SNVs: Substitutions, deletions, insertions	24165 variants
Deleterious SNVs with Frequency < 0.1% in ExAC, EVS, exome controls	316 (220 genes)
	Heterozygous	Homozygous	Compound heterozygous	De-novo
Deleterious SNVs (missense,splice-site,frameshift, stop mutations)	287 variants (210 genes)	29 variants (24 genes)	/*	/*
Predicted damaging by at least two algorithms	39 variants (29 genes)	Recessive =0	/*	/*
Missense variants shared between patient F1:II:5, patient F1:III:1 and patient F1:III:3	7 variants (4 genes) MUC1, ZNF717, HYDIN, CDC27	Recessive =0	/*	/*
Loss of function (stop-gain,frameshift) shared between patient F1:II:5, patient F1:III:1 and patient F1:III:3	4 variants (4 genes) NOTCH1, CDC27,ZNF717,FAM104B	Recessive =0	/*	/*
				/*WES was not performed in trio design for Family1

## Sheet: Family2_NOTCH1
Filter	VARIANTS (GENES) in Family 2 (2 Exomes)
Total coding SNVs: Substitutions, deletions, insertions	23885 variants
Deleterious SNVs with Frequency < 0.1% in ExAC, EVS, exome controls	356 variants (241 genes)
	Heterozygous	Homozygous	Compound heterozygous	De-novo
Deleterious SNVs (missense,splice-site,frameshift, stop mutations)	320 variants (245 genes)	36 variants (30 genes)	Compund heterozygous = 0	10 variants (8 genes) TGOLN2, ATR,GTF2E2, PPR2R1B,PLSCR3,CDC27,PLEKHF1, ZNF28
Predicted damaging by at least two algorithms	53 variants (40 genes)	1 variant (1 gene) KIF4A	Compund heterozygous = 0	De novo = 0
Missense variants shared between patient shared between patient F2:I:1 and patient F2:II:2	7 variants (7 genes) AKR1A1, ZNF717, ARSK, ZBED9, ZNF384, VEZT, UNC13C	Recessive =0	Compund heterozygous = 0	De novo = 0
Loss of function (stop-gain,frameshift) shared between patient F2:I:1 and patient F2:II:2	3 variants (3 genes) ZUFSP, NOTCH1, ANKRD42	Recessive =0	Compund heterozygous = 0	De novo = 0

## Sheet: Family3_NOTCH1
Filter	VARIANTS (GENES) in Family 3 (4 Exomes)
Total coding SNVs: Substitutions, deletions, insertions	30300 variants
Deleterious SNVs with Frequency < 0.1% in ExAC, EVS, exome controls	723 variants (495 genes)
	Heterozygous	Homozygous	Compound heterozygous	De-novo
Deleterious SNVs (missense,splice-site,frameshift, stop mutations)	715	24 variants (21genes)	Compund heterozygous = 0	1 variant (1 gene) GXYLT1
Predicted damaging by at least two algorithms	111 variants (101 genes)	1 (1 genes) GYXLT1	Compund heterozygous = 0	1 variant (1 gene) GXYLT1
Missense variants shared between patient III:4 ,patient IV:1 and patient V:1 in family 3	11 variants (11 genes) NOTCH1 (2 variants), KIAA0319L,RAPGEF4, SPHKAP, PDHA2, MGAT4B, AP5Z1, CYTH3, PCLO, ZNF565, RYR1	Recessive =0	Compund heterozygous = 0	De novo = 0
Loss of function (stop-gain,frameshift) shared between patient F3:III:4 ,patient F3:IV:1 and patient F3:V:1	Heterozygous = 0	Recessive =0	Compund heterozygous = 0	De novo = 0

## Sheet: Family4_ARHGAP31_Filtering
Filter	VARIANTS (GENES) in Family 4 (3 Exomes)
Total coding SNVs: Substitutions, deletions, insertions	40375 variants
Deleterious SNVs with Frequency < 0.1% in ExAC, EVS, exome controls	310 variants (299 genes)
	Heterozygous	Homozygous	Compound heterozygous	De-novo
Deleterious SNVs (missense,splice-site,frameshift, stop mutations)	297 (292 genes)	4 (4 genes) NYX, TIMP1, SLC35A2, MPP1	Compund heterozygous = 0	3 variants (3 genes) LFNG, CC2D2A, ODF1
Predicted damaging by at least two algorithms	71 variants (71 genes)	2 (2 genes) SLC35A2, MPP1	Compund heterozygous = 0	1 variant (1 gene) LFNG
Deleterious variants shared between patient F4:I:1 and patient F4:II:1	17 variants (17 genes) NAIF1, CAPN11, EHMT2, PCDHGA1, ACOX2, FAM118A, POMC, S1PR5, RGS9, CDC27, TMEM20, IL16, GLCE, RTL1, PSEN1, AHDC1,	Recessive homozygous =0	Compund heterozygous = 0	De novo = 0
Loss of function (stop-gain,frameshift) shared between patient F4:I:1 and patient F4:II:1	3 variants (3 genes) ARHGAP31, MMP20, LRTOMT	Recessive homozygous =0	Compund heterozygous = 0	De novo = 0
