# Supplementary material for: Family Based Whole Exome Sequencing Reveals the Multifaceted Role of Notch Signaling in Congenital Heart Disease
Source: PLoS Genet. 2016 Oct 19;12(10):e1006335. doi: 10.1371/journal.pgen.1006335 (PMC5070860; doi:10.1371/journal.pgen.1006335)
Supplement: S3 Table — Co-segregating, private variants sorted based on scaled CADD score pathogenicity in targeted re-sequenced candidate genes. (XLS) [file pgen.1006335.s011.xls]

## Sheet: Sheet1
Chr (hg19)	Position (hg19)	Ref	Alt	HGNC Symbol	Functional consequence		rsId	CADD score raw	CADD score scaled	EXAC Frequency	FAMILY ID	Genome-wide CADD score
							(dbSNP144)
3	119134998	A	T	ARHGAP31	stopgain	ARHGAP31:NM_020754:exon12:c.A4222T:p.K1408*	rs376338160	13.102	47	8e-06	Family 4	Top 0.01% CADD genome-wide
9	139401304	G	T	NOTCH1	stopgain	NOTCH1:NM_017617:exon23:c.C3765A:p.C1255*	/	9.382	42	0	Family 1
9	139407501	G	C	NOTCH1	stopgain	NOTCH1:NM_017617:exon15:c.C2439G:p.Y813*	/	8.031	40	0	Family 2
7	100417496	G	A	EPHB4	missense	EPHB4:NM_004444:exon6:c.C980T:p.P327L	/	5.846	36	0	Family 9	Top 0.1% CADD genome-wide
14	23852442	C	T	MYH6	missense	MYH6:NM_002471:exon37:c.G5653A:p.E1885K	rs760353963	5.297	34	2e-05	Family 5
9	139417466	C	T	NOTCH1	missense	NOTCH1:NM_017617:exon4:c.G578A:p.G193D	/	5.162	32	0	Family 3
5	179200956	G	A	MAML1	missense	MAML1:NM_014757:exon5:c.G2129A:p.R710Q	rs764130218	5.103	31	3e-05	Family 7
5	179192924	G	A	MAML1	missense	MAML1:NM_014757:exon2:c.G913A:p.A305T	rs755439959	4.462	23.8	8e-06	Family 8	Top 1% CADD genome-wide
14	23858107	G	A	MYH6	missense	MYH6:NM_002471:exon29:c.C4136T:p.T1379M	rs145611185	4.419	23.5	0.0006	Family 6
20	10654168	G	A	JAG1	missense	JAG1:NM_000214:exon1:c.C11T:p.P4L	/	4.059	20.9	0	Family 10
6	15496931	G	A	JARID2	missense	JARID2:NM_001267040:exon7:c.G959A:p.R320H	rs35474598	2.866	15.55	6e-05	Family 11	Top 5% CADD genome-wide
