# Supplementary material for: Family Based Whole Exome Sequencing Reveals the Multifaceted Role of Notch Signaling in Congenital Heart Disease
Source: PLoS Genet. 2016 Oct 19;12(10):e1006335. doi: 10.1371/journal.pgen.1006335 (PMC5070860; doi:10.1371/journal.pgen.1006335)
Supplement: S4 Table — The table lists the excess of pathogenicity based on scaled CADD scores in affected individuals for candidate loci. Significance was determined by comparing variants in affected individuals and unrelated and unaffected parents using Wilcoxon rank-sum tests with subsequent FDR p-value correction for multiple testing. (XLS) [file pgen.1006335.s012.xls]

## Sheet: Sheet1
Scaled CADD score Median Patients	Scaled CADD score Median Controls	p-value	p-value (FDR)	Gene set
17.65	10.31	0.001	0.031	HALLMARK_NOTCH_SIGNALING
20.3	15.47	0.005	0.049	HALLMARK_MYOGENESIS
17.55	10.31	0.011	0.074	HALLMARK_WNT_BETA_CATENIN_SIGNALING
17.55	10.31	0.02	0.104	HALLMARK_P53_PATHWAY
8.26	18.08	0.157	0.569	HALLMARK_REACTIVE_OXIGEN_SPECIES_PATHWAY
13.72	18.62	0.162	0.569	HALLMARK_IL2_STAT5_SIGNALING
13.03	13.44	0.397	0.97	HALLMARK_APOPTOSIS
15.16	12.75	0.548	0.97	HALLMARK_UV_RESPONSE_DN
8.45	8.45	0.553	0.97	HALLMARK_TGF_BETA_SIGNALING
16.69	17.72	0.557	0.97	HALLMARK_APICAL_JUNCTION
14.33	8.77	0.667	0.97	HALLMARK_UV_RESPONSE_UP
22.18	14.44	0.683	0.97	HALLMARK_PEROXISOME
13.59	15.25	0.691	0.97	HALLMARK_HYPOXIA
20.3	12.71	0.693	0.97	HALLMARK_ADIPOGENESIS
13.87	15.47	0.739	0.97	HALLMARK_OXIDATIVE_PHOSPHORYLATION
15.25	12.53	0.739	0.97	HALLMARK_GLYCOLYSIS
18.5	15.25	0.836	1	HALLMARK_KRAS_SIGNALING_DN
17.72	17.14	0.869	1	HALLMARK_EPITHELIAL_MESENCHYMALTRANSITION
9.17	9.17	0.95	1	HALLMARK_APICAL_SURFACE
13.79	14.33	0.962	1	HALLMARK_ANGIOGENESIS
8.82	16.85	1	1	HALLMARK_INTERFERON_GAMMA_RESPONSE
