# Supplementary material for: Family Based Whole Exome Sequencing Reveals the Multifaceted Role of Notch Signaling in Congenital Heart Disease
Source: PLoS Genet. 2016 Oct 19;12(10):e1006335. doi: 10.1371/journal.pgen.1006335 (PMC5070860; doi:10.1371/journal.pgen.1006335)
Supplement: S5 Table — Primers used for Sanger sequencing validation of rare deleterious and co-segregating SNVs in the study. (XLS) [file pgen.1006335.s013.xls]

## Sheet: Sheet1
Primer pair	Family	Gene	Mutation	Forward	Reverse
P1	1	NOTCH1	p.C1255*	CAGGGCACTTGCAGATGAAC	GCAGGTGTGCACTGTGAGAT
P2	2	NOTCH1	p.Y813*	GGGAGCGCCAGGACCCC	AGGGCATTGCAGACCCG
P3	3	NOTCH1	p.G193D	ATCCCGCCTTCCCAACTC	GGCCTGAAGGGAGGGAAG
P4	3	NOTCH1	p.R1287H	TGGACCTCTCCAGGTGTCTC	CTTGGGCCACTGACGAAAC
P5	4	ARHGAP31	K1408*;	TCTGGGGGTTCTAAGCCTTT	TTGATAACGTGTGCCTGGAA
P6	5	MYH6	p.E1885K	GCTTGTAGGTGGTGCCTTTG	ATCTTCCCCACCACCTCTTT
P7	5	MYH6	p.M494I	GGACTCAGCCACCACTTTGT	TTCGAGATCTTCGACGTGAG
P8	7	MAML1	R710Q	TCAGAATGGCGATCAACAGA	GTGGCAGAGCCAGAAGACTC
P9	10	JARID2	G959A	GGTTGAACCCAAAGTCATGC	CACATCCCGAACTTCTCCAC
